# Supplementary material for: Phytochemical Analysis and Anticancer Activity of Salvia chinensis Benth in Colorectal Cancer: An Integrated Transcriptomic and Bioinformatic Study
Source: Pharmaceuticals (Basel). 2026 Apr 2;19(4):569. doi: 10.3390/ph19040569 (PMC13118775; doi:10.3390/ph19040569)
Supplement: Supplementary file 1 [file pharmaceuticals-19-00569-s001.zip]

Archive with 1 entries (1 files):
- pharmaceuticals-4182419-supplementary.pdf
